# Supplementary material for: Highly Thermally Resistant Bisamide Gelators as Pharmaceutical Crystallization Media
Source: Gels. 2022 Dec 29;9(1):26. doi: 10.3390/gels9010026 (PMC9858072; doi:10.3390/gels9010026)
Supplement: Supplementary file 1 [file gels-09-00026-s001.zip]

Archive with 1 entries (1 files):
- gels-2035838-supplementary.pdf
